# Supplementary material for: Effects of leptin on the viability of human ovarian cancer cells and changes in cytokine expression levels
Source: PeerJ. 2023 Apr 20;11:e15246. doi: 10.7717/peerj.15246 (PMC10122840; doi:10.7717/peerj.15246)
Supplement: Supplemental Information 3 [file peerj-11-15246-s003.txt]

Bl_X	Bl_Y	Sp_X	Sp_Y	Sp_Mean	Sp_Cnfd
1	1	1	1	212,7	78
1	1	2	1	214,4	82
1	1	3	1	252,2	85
1	1	4	1	220,8	74
1	1	5	1	7,2	54
1	1	6	1	3,1	60
1	1	7	1	17,0	76
1	1	8	1	16,9	56
1	1	9	1	25,4	59
1	1	10	1	291,2	81
1	1	11	1	173,1	78
1	1	1	2	15,2	58
1	1	2	2	25,9	56
1	1	3	2	46,0	77
1	1	4	2	13,2	77
1	1	5	2	22,2	68
1	1	6	2	53,1	81
1	1	7	2	27,9	68
1	1	8	2	274,8	83
1	1	9	2	82,3	83
1	1	10	2	273,9	81
1	1	11	2	14,9	62
1	1	1	3	48,7	77
1	1	2	3	20,9	56
1	1	3	3	38,1	80
1	1	4	3	38,5	81
1	1	5	3	87,6	73
1	1	6	3	26,0	76
1	1	7	3	24,9	81
1	1	8	3	47,8	76
1	1	9	3	63,1	79
1	1	10	3	20,2	53
1	1	11	3	78,4	80
1	1	1	4	31,4	64
1	1	2	4	60,0	64
1	1	3	4	33,4	73
1	1	4	4	38,4	76
1	1	5	4	38,2	78
1	1	6	4	37,6	82
1	1	7	4	13,2	55
1	1	8	4	47,9	77
1	1	9	4	34,7	59
1	1	10	4	45,6	77
1	1	11	4	164,3	74
1	1	1	5	123,3	62
1	1	2	5	89,7	82
1	1	3	5	54,3	74
1	1	4	5	34,3	81
1	1	5	5	71,6	79
1	1	6	5	56,7	73
1	1	7	5	38,7	74
1	1	8	5	60,1	78
1	1	9	5	19,7	74
1	1	10	5	41,4	79
1	1	11	5	45,6	79
1	1	1	6	32,6	59
1	1	2	6	119,8	58
1	1	3	6	47,7	78
1	1	4	6	90,7	76
1	1	5	6	35,3	79
1	1	6	6	55,9	73
1	1	7	6	71,3	80
1	1	8	6	42,7	69
1	1	9	6	34,3	78
1	1	10	6	39,9	59
1	1	11	6	95,1	73
1	1	1	7	63,4	63
1	1	2	7	46,9	42
1	1	3	7	62,9	59
1	1	4	7	121,3	85
1	1	5	7	141,0	83
1	1	6	7	39,7	67
1	1	7	7	19,2	50
1	1	8	7	203,2	84
1	1	9	7	97,6	58
1	1	10	7	44,0	71
1	1	11	7	114,5	73
1	1	1	8	57,4	63
1	1	2	8	65,4	37
1	1	3	8	107,4	72
1	1	4	8	172,5	85
1	1	5	8	30,9	77
1	1	6	8	221,5	81
1	1	7	8	60,8	59
1	1	8	8	206,1	83
1	1	9	8	74,2	56
1	1	10	8	218,2	84
1	1	11	8	193,3	75
Koadarray data file
Software version: 2.7.9
Saved: 14.02.2017 15:38:16
Image file(s): C:\Documents and Settings\User\Desktop\mdah-15dk_analiz_tre.jpg
Spot ID file:
Spot information:
Average diameter=13,6 X spacing=26,5 Y spacing=25,9
Block information:
X spacing=317,7 Y spacing=232,7
Array quality:
Spots found=590909100000000000000,%
Backgound variation=1387343,%
Mean spot confidence=715,%
Analysis log:
C:\Documents and Settings\User\Desktop\mdah-15dk_analiz_tre.jpg
