# Supplementary material for: Effects of leptin on the viability of human ovarian cancer cells and changes in cytokine expression levels
Source: PeerJ. 2023 Apr 20;11:e15246. doi: 10.7717/peerj.15246 (PMC10122840; doi:10.7717/peerj.15246)
Supplement: Supplemental Information 4 [file peerj-11-15246-s004.txt]

Bl_X	Bl_Y	Sp_X	Sp_Y	Sp_Mean	Sp_Cnfd
1	1	1	1	228,7	87
1	1	2	1	297,3	81
1	1	3	1	199,3	92
1	1	4	1	202,2	88
1	1	5	1	32,2	58
1	1	6	1	4,2	7
1	1	7	1	61,8	83
1	1	8	1	35,6	45
1	1	9	1	20,3	21
1	1	10	1	225,1	92
1	1	11	1	183,6	74
1	1	1	2	21,0	23
1	1	2	2	39,9	50
1	1	3	2	47,6	49
1	1	4	2	34,9	36
1	1	5	2	55,0	77
1	1	6	2	68,7	85
1	1	7	2	32,4	45
1	1	8	2	226,1	75
1	1	9	2	104,8	84
1	1	10	2	230,1	87
1	1	11	2	34,3	60
1	1	1	3	52,9	78
1	1	2	3	37,7	59
1	1	3	3	45,9	53
1	1	4	3	75,3	82
1	1	5	3	134,4	83
1	1	6	3	63,3	86
1	1	7	3	54,1	78
1	1	8	3	64,8	60
1	1	9	3	61,0	70
1	1	10	3	2,3	3
1	1	11	3	86,1	79
1	1	1	4	39,7	64
1	1	2	4	65,0	78
1	1	3	4	41,4	43
1	1	4	4	43,8	77
1	1	5	4	42,9	70
1	1	6	4	40,7	73
1	1	7	4	15,2	37
1	1	8	4	68,5	71
1	1	9	4	38,3	60
1	1	10	4	29,7	77
1	1	11	4	112,5	78
1	1	1	5	124,6	67
1	1	2	5	63,2	80
1	1	3	5	109,3	86
1	1	4	5	76,6	65
1	1	5	5	114,8	81
1	1	6	5	90,0	77
1	1	7	5	57,9	82
1	1	8	5	66,9	79
1	1	9	5	44,9	77
1	1	10	5	61,0	82
1	1	11	5	55,3	81
1	1	1	6	19,2	58
1	1	2	6	103,1	79
1	1	3	6	58,8	33
1	1	4	6	105,4	77
1	1	5	6	75,7	79
1	1	6	6	70,3	78
1	1	7	6	55,6	84
1	1	8	6	31,1	41
1	1	9	6	42,4	65
1	1	10	6	46,7	55
1	1	11	6	190,2	85
1	1	1	7	82,2	71
1	1	2	7	54,6	46
1	1	3	7	35,4	22
1	1	4	7	139,9	85
1	1	5	7	158,5	84
1	1	6	7	29,8	66
1	1	7	7	33,3	75
1	1	8	7	184,4	83
1	1	9	7	113,1	81
1	1	10	7	75,4	73
1	1	11	7	158,0	78
1	1	1	8	60,8	75
1	1	2	8	124,7	90
1	1	3	8	124,8	80
1	1	4	8	150,4	84
1	1	5	8	57,4	83
1	1	6	8	201,6	76
1	1	7	8	30,1	74
1	1	8	8	156,0	72
1	1	9	8	108,3	59
1	1	10	8	288,5	88
1	1	11	8	294,6	75
Koadarray data file
Software version: 2.7.9
Saved: 14.02.2017 15:36:57
Image file(s): C:\Documents and Settings\User\Desktop\mdah-15dk_analiz_pk.jpg
Spot ID file:
Spot information:
Average diameter=13,4 X spacing=26,0 Y spacing=26,0
Block information:
X spacing=312,4 Y spacing=234,0
Array quality:
Spots found=579545400000000000000,%
Backgound variation=6360568,%
Mean spot confidence=6896591,%
Analysis log:
C:\Documents and Settings\User\Desktop\mdah-15dk_analiz_pk.jpg
