# Supplementary material for: Effects of leptin on the viability of human ovarian cancer cells and changes in cytokine expression levels
Source: PeerJ. 2023 Apr 20;11:e15246. doi: 10.7717/peerj.15246 (PMC10122840; doi:10.7717/peerj.15246)
Supplement: Supplemental Information 7 [file peerj-11-15246-s007.txt]

Bl_X	Bl_Y	Sp_X	Sp_Y	Sp_Mean	Sp_Cnfd
1	1	1	1	202,5	75
1	1	2	1	215,0	83
1	1	3	1	220,4	81
1	1	4	1	183,0	74
1	1	5	1	1,4	7
1	1	6	1	3,2	18
1	1	7	1	15,6	79
1	1	8	1	2,3	8
1	1	9	1	12,9	37
1	1	10	1	77,7	76
1	1	11	1	72,9	63
1	1	1	2	32,2	72
1	1	2	2	30,3	59
1	1	3	2	66,9	76
1	1	4	2	23,0	67
1	1	5	2	28,4	78
1	1	6	2	30,2	76
1	1	7	2	6,9	31
1	1	8	2	2,4	13
1	1	9	2	29,8	80
1	1	10	2	31,5	64
1	1	11	2	37,6	51
1	1	1	3	55,1	76
1	1	2	3	20,4	46
1	1	3	3	78,7	76
1	1	4	3	69,2	79
1	1	5	3	46,3	74
1	1	6	3	16,4	74
1	1	7	3	12,4	71
1	1	8	3	49,5	78
1	1	9	3	33,4	76
1	1	10	3	14,7	46
1	1	11	3	121,9	76
1	1	1	4	10,1	66
1	1	2	4	70,9	79
1	1	3	4	35,8	77
1	1	4	4	41,0	79
1	1	5	4	19,2	79
1	1	6	4	19,2	80
1	1	7	4	6,1	46
1	1	8	4	18,5	80
1	1	9	4	24,4	74
1	1	10	4	20,5	71
1	1	11	4	58,1	78
1	1	1	5	71,0	74
1	1	2	5	38,9	82
1	1	3	5	70,0	76
1	1	4	5	34,3	78
1	1	5	5	132,1	77
1	1	6	5	106,4	79
1	1	7	5	15,0	71
1	1	8	5	17,1	78
1	1	9	5	22,3	75
1	1	10	5	30,9	79
1	1	11	5	43,7	82
1	1	1	6	6,4	25
1	1	2	6	127,0	79
1	1	3	6	20,3	57
1	1	4	6	150,6	75
1	1	5	6	38,7	72
1	1	6	6	53,9	79
1	1	7	6	23,4	76
1	1	8	6	11,8	63
1	1	9	6	11,4	72
1	1	10	6	22,3	76
1	1	11	6	143,4	79
1	1	1	7	66,7	76
1	1	2	7	16,0	61
1	1	3	7	34,2	77
1	1	4	7	150,2	78
1	1	5	7	150,7	78
1	1	6	7	26,1	75
1	1	7	7	12,9	61
1	1	8	7	137,8	76
1	1	9	7	14,5	76
1	1	10	7	49,5	73
1	1	11	7	130,1	79
1	1	1	8	24,4	78
1	1	2	8	92,0	74
1	1	3	8	187,5	81
1	1	4	8	118,0	76
1	1	5	8	25,1	80
1	1	6	8	152,2	73
1	1	7	8	20,4	80
1	1	8	8	137,3	76
1	1	9	8	127,3	75
1	1	10	8	268,2	94
1	1	11	8	168,2	78
Koadarray data file
Software version: 2.7.9
Saved: 13.02.2017 18:09:48
Image file(s): C:\Documents and Settings\User\Desktop\leptin ovcar-3- 30dk_2_analiz_treat.jpg
Spot ID file:
Spot information:
Average diameter=11,7 X spacing=25,7 Y spacing=25,8
Block information:
X spacing=308,5 Y spacing=232,5
Array quality:
Spots found=829545500000000000000,%
Backgound variation=372111,%
Mean spot confidence=6963636,%
Analysis log:
C:\Documents and Settings\User\Desktop\leptin ovcar-3- 30dk_2_analiz_treat.jpg
