# Supplementary material for: Effects of leptin on the viability of human ovarian cancer cells and changes in cytokine expression levels
Source: PeerJ. 2023 Apr 20;11:e15246. doi: 10.7717/peerj.15246 (PMC10122840; doi:10.7717/peerj.15246)
Supplement: Supplemental Information 8 [file peerj-11-15246-s008.txt]

Bl_X	Bl_Y	Sp_X	Sp_Y	Sp_Mean	Sp_Cnfd
1	1	1	1	201,3	83
1	1	2	1	214,1	83
1	1	3	1	216,7	85
1	1	4	1	195,4	82
1	1	5	1	10,1	55
1	1	6	1	-0,5	0
1	1	7	1	16,9	82
1	1	8	1	1,7	7
1	1	9	1	4,2	38
1	1	10	1	39,8	79
1	1	11	1	33,1	77
1	1	1	2	32,9	75
1	1	2	2	10,6	43
1	1	3	2	65,9	76
1	1	4	2	48,0	81
1	1	5	2	49,7	82
1	1	6	2	37,7	76
1	1	7	2	16,5	60
1	1	8	2	2,8	13
1	1	9	2	22,1	64
1	1	10	2	20,2	46
1	1	11	2	16,5	37
1	1	1	3	32,2	80
1	1	2	3	11,8	28
1	1	3	3	52,6	79
1	1	4	3	40,9	79
1	1	5	3	44,6	80
1	1	6	3	10,6	60
1	1	7	3	8,1	42
1	1	8	3	59,1	73
1	1	9	3	34,9	79
1	1	10	3	33,6	67
1	1	11	3	129,9	75
1	1	1	4	20,6	72
1	1	2	4	94,3	75
1	1	3	4	23,2	80
1	1	4	4	64,5	78
1	1	5	4	25,0	64
1	1	6	4	22,1	73
1	1	7	4	6,0	53
1	1	8	4	33,1	75
1	1	9	4	12,8	81
1	1	10	4	23,4	56
1	1	11	4	80,8	83
1	1	1	5	103,6	77
1	1	2	5	53,3	77
1	1	3	5	114,3	79
1	1	4	5	16,6	65
1	1	5	5	94,2	79
1	1	6	5	64,6	76
1	1	7	5	8,4	62
1	1	8	5	30,4	76
1	1	9	5	12,8	79
1	1	10	5	24,5	77
1	1	11	5	65,3	72
1	1	1	6	8,2	36
1	1	2	6	70,7	77
1	1	3	6	27,7	49
1	1	4	6	128,1	76
1	1	5	6	42,8	80
1	1	6	6	43,6	72
1	1	7	6	13,6	76
1	1	8	6	14,1	75
1	1	9	6	17,4	76
1	1	10	6	11,9	51
1	1	11	6	135,6	77
1	1	1	7	27,7	74
1	1	2	7	19,6	57
1	1	3	7	34,4	75
1	1	4	7	176,2	80
1	1	5	7	136,7	78
1	1	6	7	16,5	77
1	1	7	7	3,5	36
1	1	8	7	127,9	79
1	1	9	7	15,2	59
1	1	10	7	44,8	71
1	1	11	7	153,8	78
1	1	1	8	7,4	51
1	1	2	8	89,8	79
1	1	3	8	194,1	77
1	1	4	8	120,1	77
1	1	5	8	8,6	51
1	1	6	8	171,6	73
1	1	7	8	3,1	27
1	1	8	8	166,1	75
1	1	9	8	169,8	79
1	1	10	8	195,7	81
1	1	11	8	179,0	77
Koadarray data file
Software version: 2.7.9
Saved: 13.02.2017 17:57:05
Image file(s): C:\Documents and Settings\User\Desktop\leptin ovcar-3- 30dk_2_analiz.jpg
Spot ID file:
Spot information:
Average diameter=11,9 X spacing=26,4 Y spacing=26,0
Block information:
X spacing=316,2 Y spacing=234,4
Array quality:
Spots found=727272700000000000000,%
Backgound variation=481697,%
Mean spot confidence=6739773,%
Analysis log:
C:\Documents and Settings\User\Desktop\leptin ovcar-3- 30dk_2_analiz.jpg
